# Supplementary material for: AI-Guided Dual Strategy for Peptide Inhibitor Design Targeting Structural Polymorphs of α-Synuclein Fibrils
Source: Cells. 2025 Dec 3;14(23):1921. doi: 10.3390/cells14231921 (PMC12691048; doi:10.3390/cells14231921)
Supplement: Supplementary file 1 [file cells-14-01921-s001.zip]

Archive with 1 entries (1 files):
- cells-3973438-supplementary.pdf
